# Supplementary material for: Phenotypic Identification and Fine-Mapping of the Rice Narrow-Leaf Mutant nal25
Source: Plants (Basel). 2025 Aug 14;14(16):2528. doi: 10.3390/plants14162528 (PMC12389506; doi:10.3390/plants14162528)
Supplement: Supplementary file 1 [file plants-14-02528-s001.zip]

Archive with 1 entries (1 files):
- plants-3762094-supplementary.pdf
